# Supplementary material for: Honey Environmental DNA Can Be Used to Detect and Monitor Honey Bee Pests: Development of Methods Useful to Identify Aethina tumida and Galleria mellonella Infestations
Source: Vet Sci. 2022 Apr 27;9(5):213. doi: 10.3390/vetsci9050213 (PMC9147136; doi:10.3390/vetsci9050213)
Supplement: Supplementary file 1 [file vetsci-09-00213-s001.zip]

Archive with 1 entries (1 files):
- vetsci-1559598-supplementary.pdf
